# Supplementary material for: Targeting Phosphatidylserine Synthesis for Tumor Cell Suppression in Esophageal Squamous Cell Carcinoma and Glioblastoma
Source: Int J Mol Sci. 2026 Jul 13;27(14):6226. doi: 10.3390/ijms27146226 (PMC13411466; doi:10.3390/ijms27146226)
Supplement: Supplementary file 1 [file ijms-27-06226-s001.zip]

Archive with 1 entries (1 files):
- ijms-4349251-supplementary.pdf
